# Supplementary material for: Five Regions of the Pea Genome Co-Control Partial Resistance to D. pinodes, Tolerance to Frost, and Some Architectural or Phenological Traits
Source: Genes (Basel). 2023 Jul 4;14(7):1399. doi: 10.3390/genes14071399 (PMC10379203; doi:10.3390/genes14071399)
Supplement: Supplementary file 1 [file genes-14-01399-s001.zip]

Archive with 7 entries (7 files):
- genes-2286623 - Table S2.pdf
- genes-2286623 - Table S3.pdf
- Supplementary File S1 - Pathogenicity tests.pdf
- genes-2286623 - Figure S1.pdf
- genes-2286623 - Figure S2.pdf
- genes-2286623 - Figure S3.pdf
- genes-2286623 - Table S1.pdf
